# Supplementary material for: Spectrum of Pituitary disorders: A retrospective study from Basrah, Iraq
Source: F1000Res. 2018 Jun 22;7:430. Originally published 2018 Apr 6. [Version 2] doi: 10.12688/f1000research.13632.2 (PMC6039954; doi:10.12688/f1000research.13632.2)
Supplement: Description of patients included in the study [file f1000research-7-16733-s0000.tgz]

Archive with 1 entries (1 files):
- 86154049-d4bb-4cb8-bf2a-511764c450d6_Dataset.xlsx
