# Supplementary material for: Spectrum of Pituitary disorders: A retrospective study from Basrah, Iraq
Source: F1000Res. 2018 Jun 22;7:430. Originally published 2018 Apr 6. [Version 2] doi: 10.12688/f1000research.13632.2 (PMC6039954; doi:10.12688/f1000research.13632.2)
Supplement: Description of patients included in the study [file f1000research-7-16733-s0000.tgz › 86154049-d4bb-4cb8-bf2a-511764c450d6_Dataset.xlsx]

## Sheet: data - Copy
code	gender	Age at first visit	Description
853	Male	35	DM/88/7/Acromegaly /Obesity /Death/Pituitary adenoma/Macroadenoma/Eruptive Xanthoma/
976	Female	46	DM/6/7/Sheehan syndrome /Hypopituitarism /Pituitary
2035	Female	27	Cushing disease/Obesity/6/DHEA-S/Screening /8/6/Osteopenia/Pituitary adenoma/Microadenoma
3334	Female	58	Non-functioning pituitary adenoma(NFPA)/IFG/6//Macroadenoma
3345	Female	64	Non-functioning pituitary adenoma(NFPA)/DM/New/8/DHEA-S/6/7/Screening /44/Macroadenoma
3699	Female	22	Hypopituitarism ?/Sheehan syndrome ?/Pituitary/
3853	Male	55	Non-functioning pituitary adenoma(NFPA)/Macroadenoma/Diabetes Insipidus/Hypopituitarism /
3950	Male	38	Pituitary /Hypothyroidism /6/Hypopituitarism
4236	Male	58	Acromegaly/Pituitary adenoma/6/Hyperprolactinemia/IGT/Macroadenoma
4335	Male	48	Pituitary /Hypogonadism /myotonia congenita/DHEA-S/6/Hypopituitarism /Rathke's cleft cyst
4472	Female	24	Pituitary enlargement/Infertility
4553	Female	58	Pituitary adenoma/DM/7/Acromegaly/Macroadenoma
4587	Female	66	Non-functioning pituitary adenoma(NFPA)/Hypopituitarism /Microadenoma
4709	Female	30	Acromegaly/7/DM/New/6/ACCU CHEK -1/IGF-1/Macroadenoma/Escalation/Pituitary adenoma
4789	Male	34	Prolactinoma/Pituitary/Microadenoma/Gynecomastia /Hyperprolactinemia/Pituitary adenoma
4807	Male	62	Non-functioning pituitary adenoma(NFPA)/6/Hypophysectomy transsphenoidal /Macroadenoma
4986	Male	30	Acromegaly/7/IFG-1/6/8/Pituitary/Macroadenoma /Pituitary adenoma
5062	Female	38	Pituitary/6/
5200	Male	46	Acromegaly/Pituitary adenoma/MNG/6/8/anti-TTG-IgA-VE/IFG/Screening /7/IGF-1/Macroadenoma/Escalation
5615	Female	15	Pituitary /Empty Sella Syndrome/Short stature/6/Hypopituitarism/6/Steroid abuse/IGF-1/DHEA-S/omn-pen/Hypophysectomy transcranial/Stereotactic radiosurgery/Craniopharyngioma/Epilepsy/Diabetes insipidus/
5642	Female	18	Non-functioning pituitary adenoma(NFPA) /Pituitary incidentaloma /Acanthosis nigricans/Oligomenorrhea/Microadenoma
6107	Female	40	Acromegaly/7/6/IGF-1/Empty Sella Syndrome /Hypophysectomy transsphenoidal /Macroadenoma/Pituitary adenoma
6413	Female	52	Acromegaly/DM/New/7/6/IGF-1/Empty Sella Syndrome/Microadenoma/Escalation/Pituitary adenoma
6780	Female	58	DM/Acromegaly/Obesity /7/IGF-1+VE/Pituitary adenoma/Macroadenoma/Dementia/Death
7029	Male	29	Pituitary adenoma/7/Obesity /Screening /IGF-1/Prolactinoma/DHEA-S/6/Infertility/Microadenoma
7116	Female	26	Non-functioning pituitary adenoma(NFPA) /Hyperprolactinemia/Hypogonadotrophic hypogonadism/Hypothyroidism /Hypopituitarism /Diabetes Insipidus/Macroadenoma/Chiasmal compression
7158	Female	44	Steroid abuse/Hypothyroidism /6/Adrenal /44/6/Sheehan syndrome/Pituitary/Hypopituitarism
7407	Female	49	Sheehan syndrome/Hypopituitarism /Adrenal /Pituitary
7786	Female	64	Non-functioning pituitary adenoma(NFPA) /8/Pituitary adenoma /Macroadenoma
8056	Female	18	Prolactinoma /Hypopituitarism /Amenorrhoea/6/Macroadenoma/Epilepsy/Pituitary adenoma /Hypophysectomy transcranial/Hypophysectomy transsphenoidal
8154	Female	38	Hypopituitarism /Hypoadernalism/ Sheehan syndrome /DHEA-S/6/8/Pituitary
8979	Female	15	Short stature/Hypopituitarism /Pituitary/omn-pen -1/Hypoglycemia
9085	Female	17	Obesity /Hyperandrogenism/Pituitary adenoma/Macroadenoma /Oligomenorrhea/Schmidt syndrome/Giant Prolactinoma /Hyperprolactinemia /6/IGF-1
9140	Female	52	Acromegaly/6/IFG-1/Screening /7/Macroadenoma /Escalation/Pituitary adenoma
9214	Male	42	Acromegaly/6/IGF-1/Macroadenoma /Escalation/Pituitary adenoma
9273	Male	19	Craniopharyngioma/Obesity/Pituitary/Hypopituitarism /Hypophysectomy transsphenoidal /Stereotactic radiosurgery
9616	Female	47	Acromegaly /6/IGF/7/Hyperprolactinemia/Macroadenoma/Pituitary adenoma
9768	Female	58	DM/Acromegaly /Thyroid/IGF-1/Macroadenoma/Pituitary adenoma
9771	Female	34	Galactorrhea/Hyperprolactinemia/6/8/Pituitary
10532	Female	51	Prolactinoma /Hyperprolactinemia /Pituitary adenoma /Microadenoma /6/Hirsutism /Vitamin D deficiency
10533	Female	21	Hyperprolactinemia /Prolactinoma /Amenorrhea /Pituitary adenoma /Microadenoma/Galactorrhea/6/
10577	Female	52	Diabetes Insipidus ?/Pituitary
10617	Male	60	Non-functioning pituitary adenoma(NFPA)/Stereotactic radiosurgery/Hypophysectomy transsphenoidal /IGF-1 /Hypopituitarism /Diabetes Insipidus /DM/Macroadenoma /7//Loss of libido
10650	Female	15	Pituitary adenoma/Hypopituitarism /Macroadenoma /Chiasmal compression/Hypophysectomy transcranial/Radiotherapy/Non-functioning pituitary adenoma(NFPA)
10651	Female	32	Hypopituitarism/Pituitary/Amenorrhea primary/
11832	Female	44	Acromegaly/7/DM/New/6/IFG-1/6/Pituitary adenoma/Empty sella syndrome/8/Escalation/Microadenoma
12297	Male	55	DM/-9/88/7/IGF-1/Acromegaly/Vitamin D/-9/Pituitary adenoma/Macroadenoma/Escalation
12298	Female	24	Hirsutism /PCOS/Pituitary/Hyperprolactinemia
12438	Female	68	DM/8/Acromegaly/ Pituitary adenoma/6/Macroadenoma
12582	Male	51	Acromegaly/Pituitary adenoma /Obesity /IFG-VE/Stereotactic radiosurgery/Acromegaly/Macroadenoma
12827	Female	29	Adrenal /Steroid abuse/Obesity /Pituitary/PCOS/Hirsutism /Der/Hyperprolactinemia/Hypoadrenalism
12871	Male	38	DM/6/7/8/-9/ Acromegaly/Pituitary adenoma /Obesity /IGF/Vitamin D/-9/IGF+VE/Hyperprolactinemia/IGF-1/Macroadenoma
12916	Female	34	Pituitary adenoma/6/Cushing disease /Hypophysectomy transsphenoidal /ACTH dependent Cushing's syndrome/Microadenoma
13006	Female	55	DM/Thyroid/Hypothyroidism/6/Hypopituitarism /7/Sheehan syndrome /Pituitary
13089	Female	25	Acromegaly/6/8/Obesity /IGF-1/Screening /Pituitary adenoma/Hypophysectomy transsphenoidal /IAA-VE/Macroadenoma/Empty Sella Syndrome ( ESS)
13134	Female	35	Pituitary
13350	Female	31	Hypopituitarism /Sheehan syndrome/Pituitary
13831	Female	46	Obesity /Acromegaly/6/Pituitary adenoma/8/7/DM/New/Vitamin D/6/Macroadenoma/Cancer/colon/Hypophysectomy transsphenoidal /Empty sella syndrome (ESS)
13985	Male	22	"
14705	Female	40	Pituitary /Hyperprolactinemia
14813	Male	53	DM/Acromegaly/DEATH/Pituitary adenoma/Macroadenoma
14814	Male	33	DM/Acromegaly/8/7/IFG-1/Diabetes Insipidus/relapse/Pituitary adenoma/Escalation/IGF-1/ Pituitary/Hypophysectomy transsphenoidal /Macroadenoma /Escalation
14857	Female	37	Acromegaly/DM/New/IGF-1/7/Pituitary adenoma/6/ACCU-CHEK -1/-9/8/Microadenoma
15030	Female	46	Obesity /Hypopituitarism /Sheehan syndrome /Pituitary
15467	Female	58	DM/New/Acromegaly/7/8/Pituitary adenoma/Microadenoma/
15645	Female	55	Acromegaly/IGT/IFG-1/Pituitary adenoma/Microadenoma/Empty sella syndrome (ESS)
15651	Female	51	DM/Acromegaly/IHD/7/6/+9/Thyroid/MNG/ Pituitary adenoma /IFG-1/TRAB+VE/Vitamin D deficiency/ACCU-CHEK/anti-TPO-VE-/TRAB-VE/Hypophysectomy transsphenoidal /Macroadenoma/Escalation
17889	Female	27	Galactorrhea/Prediabetes/8/7/6/Prolactinoma/IGF-1/Pituitary adenoma/Macroadenoma /Empty Sella Syndrome ( ESS)/Acromegaly /Hypophysectomy transsphenoidal /Vitamin D deficiency
18561	Female	17	Hyperprolactinemia/Prolactinoma/Galactorrhea/Pituitary/Macroadenoma/Pituitary adenoma
18598	Female	15	Screening /Prediabetes/Hirsutism /Obesity /7/anti-TTG-IgA-VE/Pituitary /Gigantism/Microadenoma /Non-functioning pituitary adenoma(NFPA)
18690	Female	16	Galactorrhea /Hyperprolactinemia/Pituitary
18740	Male	51	DM/Acromegaly/IGF-1/7/6/8/Macroadenoma /Pituitary adenoma
19491	Male	21	Acromegaly 6/7/Screening /Obesity /IGF-1/Pituitary adenoma/Empty sella syndrome/8/7/Vitamin D/Transsphenoidal /hypophysectomy/Macroadenoma
19659	Male	51	DM/Acromegaly/7/8/IGF-1/Pituitary/6/Pituitary adenoma/Macroadenoma
20458	Male	38	DM/Acromegaly/6/7/8/+9/Obesity /IGF-1/Obesity /Pituitary adenoma/Escalation/IGF-1/Macroadenoma
21875	Female	47	Acromegaly/IGF-1/DM/New/7/Pituitary adenoma/Escalation/IGF-1/Microadenoma
22903	Female	31	Pituitary adenoma /Obesity/Hyperprolactinemia/Hypopituitarism /Prolactinoma/Hypophysectomy transcranial /Empty Sella Syndrome (ESS)/Macroadenoma
22969	Male	18	Pituitary /anti-TTG-IgA-VE/IGF/7/IGF-1/
23076	Male	34	DM/Acromegaly/IGF-1/7/-9/*/Pituitary adenoma/IGF-1/Escalation/6/Macroadenoma/Stereotactic radiosurgery/Hypophysectomy transsphenoidal /Cured!
23088	Female	36	Pituitary adenoma /Obesity/6/Prolactinoma/Macroadenoma
23553	Female	19	Acromegaly /IGF-1/Screening /Pituitary adenoma 7/6/Hyperprolactinemia/AMENORRHEA/IGF-1/Escalation/6/DHEA-S/Hypophysectomy transcranial/Macroadenoma/Hypophysectomy transsphenoidal /Stereotactic radiosurgery/Hypopituitarism/
23694	Female	47	DM/New/Sheehan syndrome/Hypopituitarism/Pituitary
23829	Female	49	Pituitary /6/Meningioma?
23958	Female	38	Secondary Amenorrhea /6/99/DHEA-S/Sheehan syndrome /anti-TPO-VE/Hypopituitarism /Empty Sella Syndrome/Pituitary
24057	Female	28	Pituitary adenoma/Hyperprolactinemia/Prolactinoma/Amenorrhoea/Meningioma?/Macroadenoma
24141	Male	67	Microadenoma/DHEA-S/6/Pituitary adenoma/Non-functioning pituitary adenoma
24650	Female	34	Galactorrhea /Acanthosis negricance/SECONDARY AMEANORHEA/Hyperprolactinemia/8/IFG/Screening /Pituitary/Infertility secondary
24776	Female	55	DM/New/7/Obesity /IGF-1/6/8/Acromegaly /ACCUCHECK /8/Microadenoma/Pituitary adenoma
25550	Male	30	Pituitary adenoma /6/Microadenoma /Non-functioning pituitary adenoma(NFPA)
25951	Male	75	Pituitary adenoma/6/Macroadenoma /Non-functioning pituitary adenoma(NFPA)
26013	Female	44	Acromegaly/6/DHEA-S/IGF-1/Pituitary adenoma /Macroadenoma
26166	Male	40	DM/Acromegaly /7/DM/IGF-1/8/Pituitary adenoma /Microadenoma
26692	Female	17	Pituitary adenoma /Microadenoma /Non-functioning pituitary adenoma(NFPA)
26787	Male	18	Prolactinoma /Gynecomastia /Hyperprolactinemia /Hypothyroidism /Hypogonadotropic hypogonadism/Hypopituitarism /Delayed puberty /Macroadenoma /Pituitary adenoma
27013	Male	15	Craniopharyngioma/IGF-1/omn-pen-1/Pituitary/Hypophysectomy transcranial /Hypopituitarism
27568	Female	39	Hirsutism /Galactorrhea/Hypothyroidism/DHEA-S/anti-TPO-VE/6/Empty Sella Syndrome ( ESS)/Pituitary/Hyperprolactinemia/
28802	Female	30	Diabetes Insipidus/Adrenal /8/DHEA-S/Pituitary /Stalk lesions
28931	Female	15	Hypopituitarism / 6/Craniopharyngioma /BLIND/Pituitary/Hypophysectomy transsphenoidal (twice)
29023	Male	75	Hypopituitarism /Prolactinoma/giant/Pituitary adenoma/DEATH/Macroadenoma
29583	Female	15	Pituitary /6/
29837	Female	57	Acromegaly/Microadenoma/Pituitary adenoma /Obesity /anti-TTG-IgA-VE/IGT/IGF -VE/IGF-1/7
29838	Female	34	Pituitary adenoma/Pituitary /Hypothyroidism /Amenorrhea/Obesity /8/11/8/Screening /Prediabetes/Microadenoma/Hirsutism/Non-functioning pituitary adenoma
31000	Male	48	Pituitary/Loss of libido /Hypogonadotropic hypogonadism/
31109	Female	24	PCOS/DHEA-S/Pituitary adenoma/IGF-1/Hyperprolactinemia/Irregular menstruation/Prolactinoma /Microadenoma
31211	Male	46	Acromegaly/DM/8/6/IGF-1/Pituitary adenoma /Microadenoma
33020	Male	52	Acromegaly/DM/6/7/8/IGF+VE/Obesity /Pituitary adenoma /Macroadenoma/Hypophysectomy transsphenoidal (twice)
33113	Male	62	Pituitary adenoma /Macroadenoma /IGF-1/Hyperprolactinemia /Prolactinoma/
33460	Male	33	Acromegaly/IFG-1/ifg/Screening /Escalation/8/Pituitary adenoma /Macroadenoma
34116	Male	63	DM/Acromegaly/7/Thyroidectomy/6/Hypothyroidism/IGF -1/Escalation /IGF-1/Pituitary adenoma /macroadenoma
35194	Male	39	Pituitary /Rathke's cleft cyst
35259	Female	54	DM/Pituitary adenoma /7/6/Macroadenoma/Hypophysectomy transsphenoidal/Non-functioning pituitary adenoma
35653	Female	32	Acromegaly /Empty Sella Syndrome/7/IGF-1/Pituitary adenoma /macroadenoma/Hypophysectomy transcranial/
36543	Female	38	Obesity/Pituitary adenoma/Microadenoma/Non-functioning pituitary adenoma(NFPA)
37128	Male	21	Hypogonadism/6/DHEA-S/Pituitary adenoma /Hypopituitarism/Macroadenoma/Non-functioning pituitary adenoma(NFPA)
38032	Male	15	Pituitary/Craniopharyngioma?/Hypopituitarism /6/
38203	Female	62	Pituitary /6/ Craniopharyngioma/Meningioma?/Hypophysectomy transcranial
39177	Female	43	Galactorrhea /Hyperprolactinemia / Prolactinoma/Pituitary adenoma/Macroadenoma
39239	Female	48	Hyperprolactinemia/
40081	Male	47	Acromegaly/6/DM/New/IGF-1+VE/ESCALAION/7/IGF-1/Pituitary adenoma /Hypophysectomy transsphenoidal /macroadenoma
40125	Female	43	Hypopituitarism /Hypothyroidism /Sheehan syndrome /Pituitary
40802	Female	16	PCOS/Pituitary adenoma/Hyperprolactinemia/Prolactinoma/Microadenoma
41065	Female	36	Acromegaly/Obesity /6/Hypophysectomy transsphenoidal /Pituitary adenoma /macroadenoma
41797	Female	15	Pituitary /6/
41915	Male	57	DM/Acromegaly /PCI/anti-TTG-IgA-VE/IGF-1/Pituitary adenoma /microadenoma
42248	Female	59	Thyroidectomy/Hypophysectomy transsphenoidal /Pituitary adenoma/Non-functioning pituitary adenoma(NFPA)/Macroadenoma
42929	Male	15	Hypopituitarism /Pituitary
43465	Male	41	Prolactinoma /Hypopituitarism /Hypophysectomy transsphenoidal /Infertility /Macroadenoma/Hyperprolactinemia/Pituitary adenoma /Macroadenoma
43578	Female	43	Empty sella syndrome (ESS)/Pituitary
43993	Male	56	Acromegaly /Pituitary adenoma/DM/7/IGF-1/7/microadenoma/
43994	Female	43	Hypopituitarism /Sheehan syndrome/Pituitary
43995	Female	26	Galactorrhea/Hyperprolactinemia/Amenorrhea/Secondary/6/Hypogonadotrophic hypogonadism/11/Pituitary
44248	Female	23	Pituitary incidentaloma/6/DHEA-S/Non-functioning pituitary adenoma(NFPA) /Microadenoma
44408	Female	36	Hyperprolactinemia/Pituitary adenoma/Microadenoma /Prolactinoma
44489	Male	24	Giant Prolactinoma/Hypopituitarism /6/Macroadenoma /Pituitary adenoma/Epilepsy/Hypophysectomy transcranial/
44903	Female	16	Pituitary adenoma /Microadenoma/Non-functioning pituitary adenoma(NFPA)
44954	Male	47	Pituitary adenoma/Hypopituitarism/Apoplexy/Hypophysectomy transsphenoidal /Non-functioning pituitary adenoma(NFPA)/Macroadenoma
45072	Male	43	Pituitary/6/Hypopituitarism ?/anti-TPO-VE/Diabetes Insipidus/GAD-VE/IAA-VE
45181	Female	26	Amenorrhea /6/8/IGF-1/Microadenoma /Hyperprolactinemia /8/6/Pituitary adenoma
45329	Male	48	Pituitary adenoma/7/Prediabetes/Macroadenoma /Non-functioning pituitary adenoma(NFPA)/Screening
45460	Female	15	Short stature /Pituitary adenoma/Microadenoma/Non-functioning pituitary adenoma(NFPA)
45559	Female	34	Hypopituitarism /Hypopituitarism /Sheehan syndrome/Pituitary
45678	Female	60	Giant Prolactinoma/Pituitary adenoma /Hyperprolactinemia /Galactorrhea /6/Hypophysectomy transsphenoidal/Macroadenoma
45687	Female	25	Pituitary adenoma/Hyperprolactinemia /Oligomenorrhea/Microadenoma /Non-functioning pituitary adenoma(NFPA)
46239	Male	50	Pituitary adenoma /Hypogonadism hypogonadotropic /Prolactinoma /Microadenoma
47063	Male	28	Pituitary Adenoma/Pituitary incidentaloma/Hypopituitarism /IGF-1/6/Non-functioning pituitary adenoma(NFPA)/Hypophysectomy transsphenoidal (twice 2014,2017)/Macroadenoma
47113	Male	51	Acromegaly/7/8/+9/Escalation/Screening /IGF-1/Pituitary adenoma /macroadenoma
47363	Female	19	Pituitary /Hypopituitarism ??/Sheehan syndrome
47746	Female	49	Non-functioning pituitary adenoma(NFPA)/6/7/8/Macroadenoma Hypopituitarism/Hypophysectomy transsphenoidal
47932	Male	36	Acromegaly/Pituitary adenoma/Escalation/macroadenoma
48032	Female	52	Acromegaly/8/Pituitary adenoma /Macroadenoma/IGF-1/6/IGF-1
48107	Female	23	Hyperprolactinemia/ Prolactinoma/6/Pituitary adenoma/Microadenoma
48672	Male	29	Pituitary adenoma /Acromegaly/Hypogonadotrphic hypogonadism /6/Hyperprolactinemia /Prolactinoma/Hypophysectomy transsphenoidal /macroadenoma
49644	Male	22	Craniopharyngioma /6/DHEA-S/IGF-1/Pituitary /Hypopituitarism /Infertility /Hypophysectomy transcranial
49649	Female	35	Sheehan syndrome /6/DHEA-S/Hypopituitarism/Pituitary/Hysterectomy
49975	Male	21	Acromegaly/IGF-1/Pituitary adenoma /Hypophysectomy transsphenoidal /macroadenoma/
50347	Female	40	Pituitary adenoma /6/7/Microadenoma /Non-functioning pituitary adenoma(NFPA)
50360	Female	39	Sheehan syndrome/Hypopituitarism /Pituitary
50835	Female	45	Empty Sella Syndrome /6/Pituitary
51367	Female	22	Pituitary adenoma/6/Non-functioning pituitary adenoma(NFPA) /Macroadenoma /Hypophysectomy transsphenoidal
51369	Male	27	Pituitary adenoma/Short stature/6/DHEA-S/Macroadenoma /Non-functioning pituitary adenoma(NFPA)
51426	Female	21	Hypopituitarism /Craniopharyngioma/Pituitary/Hypophysectomy transcranial
51570	Female	37	Acromegaly/DM/New/6/IGF-1/Pituitary adenoma /Microadenoma /IGF-1/Hypophysectomy transsphenoidal
51580	Male	65	Acromegaly/Pituitary adenoma/Thyroid/Macroadenoma/Thyroidectomy
51593	Male	53	Pituitary adenoma /DM/Pituitary incidentaloma/ Hypothyroidism/Hypopituitarism /Hypogonadism/Non-functioning pituitary adenoma(NFPA) /Macroadenoma
51595	Male	36	Pituitary adenoma/Prolactinoma/Microadenoma /Hypogonadism
51602	Male	35	Prolactinoma/giant/Pituitary adenoma/DAHEA-S/Obesity /Hypopituitarism /6/Hyperprolactinemia /Macroadenoma
51605	Female	36	Pituitary adenoma/Pituitary incidentaloma/Hypothyroidism /Microadenoma/Non-functioning pituitary adenoma(NFPA)
51616	Female	34	Acromegaly/Macroadenoma/DM/New/Screening /Pituitary adenoma /Hypophysectomy transsphenoidal /Macroadenoma /Steroid abuse/Adrenal
51635	Female	17	Hypothyroidism /Short stature /6/Pituitary enlargement/anti-TPO+VE/TTG-IGA-VE
51676	Female	36	Galactorrhea/Hyperprolactinemia/Pituitary/Prolactinoma /Microadenoma /Pituitary adenoma
52502	Female	36	Pituitary adenoma/Galactorrhea/Microadenoma/Hyperprolactinemia /Non-functioning pituitary adenoma(NFPA)
52519	Male	50	DM/99/7/8/very high level of IGF-1/6/Acromegaly/Microadenoma/Pituitary adenoma
52861	Female	31	DM/7/8/Acromegaly/IGF-1/Pituitary adenoma /macroadenoma
53079	Male	47	Pituitary adenoma/DHEA-S/6/Giant Prolactinoma/Macroadenoma/Hypogonadism /8/
53132	Female	17	Hirsutism /11/AMENORRHEA/DHEA-S/6/Adrenal /Obesity/Hyperprolactinemia /Pituitary
53571	Male	43	Pituitary adenoma/Macroadenoma/IGF-1/Non-functioning pituitary adenoma(NFPA)
54042	Male	67	Pituitary adenoma/Macroadenoma /6/Hypophysectomy transcranial/Non-functioning pituitary adenoma(NFPA)/Empty Sella Syndrome ( ESS)/
54104	Female	30	Galactorrhea/IGF-1/Irregular menstruation/Prolactinoma /Pituitary adenoma/Microadenoma
54129	Male	21	Craniopharyngioma/Hypopituitarism /Pituitary/Hypophysectomy transcranial
54174	Female	35	Pituitary/6/
54206	Female	46	Hypothyroidism/Pituitary adenoma/Hyperprolactinemia/Steroid abuse/Adrenal/Macroadenoma /Non-functioning pituitary adenoma(NFPA) /Apoplexy
54460	Male	52	Pituitary adenoma /Hypophysectomy transsphenoidal /Prolactinoma /6/Screening /Macroadenoma /Loss of libido
55010	Female	42	Galactorrhea /Hyperprolactinemia/8/DHEA-S/Pituitary
55047	Female	24	Pituitary adenoma/Macroadenoma /Non-functioning pituitary adenoma(NFPA)
55081	Female	32	Pituitary /Hypothyroidism /Hyperprolactinemia
55178	Female	33	Pituitary/Pituitary enlargement
55212	Male	31	Pituitary/Post traumatic Hypopituitarism /6/22
55215	Male	15	Diabetes Insipidus /Pituitary
55230	Female	18	Empty Sella Syndrome /Hypothyroidism /Hypopituitarism /6/DHEA-S/IGF-1/Pituitary/Hypogonadotropic hypogonadism/Eunuchoidism
55456	Female	45	DM/7/6/Acromegaly/IGF-1/Empty Sella Syndrome/Pituitary adenoma /Microadenoma
55593	Female	40	Pituitary
55615	Male	46	Pituitary adenoma /Acromegaly /6/IGF-1/macroadenoma
55694	Male	29	Diabetes Insipidus /Pituitary/6/8/
55885	Male	66	Pituitary/DM/Hypophysectomy transsphenoidal /Macroadenoma /Hypopituitarism /6/7/8/Apoplexy/Non-functioning pituitary adenoma(NFPA)
56062	Male	31	Pituitary adenoma /Acromegaly /Microadenoma 6/8/6/Screening /IFG
57034	Male	47	Hypothyroidism/Hypopituitarism /Hyperprolactinemia /Prolactinoma/6/DHEA-D/Pituitary adenoma/Microadenoma
57080	Male	37	Pituitary adenoma/Hypophysectomy transcranial/6/Hypopituitarism /Stereotactic radiosurgery/Non-functioning pituitary adenoma(NFPA) /Empty sella syndrome (ESS)/Macroadenoma
57719	Male	59	Pituitary adenoma /Macroadenoma /6/8/7/Prolactinoma /IGF-1
57748	Male	36	Gynecomastia/Hyperprolactinemia /Prolactinoma /Macroadenoma /Pituitary adenoma/6/8/
58156	Female	34	Infertility primary/Prolactinoma /Pituitary adenoma/Hyperprolactinemia /Macroadenoma
58508	Female	29	Hyperprolactinemia /Pituitary adenoma/6/IGF-1/6/Microadenoma/Prolactinoma
58739	Female	47	Pituitary adenoma/Prolactinoma /6/Hypophysectomy transsphenoidal /Macroadenoma
59323	Female	67	Acromegaly /Pituitary adenoma/Macroadenoma/6/7/8/IGF-1
59601	Female	46	Diabetes Insipidus /Pituitary/8/
59728	Female	38	Diabetes Insipidus/Pituitary
60009	Female	24	Prolactinoma/Pituitary adenoma/Macroadenoma /Amenorrhea /Infertility /
60275	Female	38	Pituitary adenoma/Macroadenoma/Non-functioning pituitary adenoma(NFPA)
60284	Female	23	Pituitary adenoma/DHEA-S/Hyperprolactinemia/Non-functioning pituitary adenoma(NFPA)/Microadenoma
60291	Female	53	Pituitary adenoma /8/Hyperprolactinemia/Hypopituitarism /IGF-1/DHEA-S/6/Transcrnail hypophysectomy/Empty Sella Syndrome ( ESS)/Macroadenoma /Diabetes Insipidus /Non-functioning pituitary adenoma(NFPA)
60561	Female	41	Pituitary/ 6/
60586	Male	21	Pituitary
60895	Female	54	Pituitary adenoma/Macroadenoma/Hyperprolactinemia /Hypophysectomy transsphenoidal /Non-functioning pituitary adenoma(NFPA)
60911	Male	27	Pituitary adenoma /DHEA-S/6/IGF-1/Hypopituitarism /Hypophysectomy transsphenoidal /Non-functioning pituitary adenoma(NFPA)/Macroadenoma
60918	Male	63	Pituitary adenoma /Prolactinoma/6/Microadenoma
62390	Male	41	DM/Erectile dysfunction /7/8/Infertility/Hyperprolactinemia /Pituitary adenoma /Hypogonadism/Microadenoma /Non-functioning pituitary adenoma(NFPA)
63337	Female	36	Hypothyroidism /6/7/anti-TPO+VE/Diabetes Insipidus /Pituitary
66112	Female	27	Pituitary adenoma /6/8/Prolactinoma/Chiasmal compression/Hypophysectomy transsphenoidal /Macroadenoma
66237	Male	24	Acromegaly/IGF-1/Pituitary adenoma /macroadenoma
70136	Female	28	Pituitary
70142	Female	67	Empty Sella Syndrome/Hypopituitarism /Menopause/Pituitary
70600	Female	45	Pituitary adenoma/Macroadenoma /Subclinical Hypothyroidism /Non-functioning pituitary adenoma(NFPA)/anti-TPO+VE
76955	Female	27	Prolactinoma /Macroadenoma /Pituitary adenoma /Hyperprolactinemia /6/8/
80589	Female	31	Secondary Infertility /6/DHEA-S/Hyperprolactinemia/Prolactinoma/Pituitary adenoma /Microadenoma
80591	Female	49	Empty Sella Syndrome /6/Pituitary/
80693	Female	44	Pituitary adenoma /Macroadenoma/6/Prolactinoma/Stereotactic radiosurgery/6/
80697	Female	33	Acromegaly /6/Hypophysectomy transsphenoidal /Macroadenoma /Pituitary adenoma
80799	Female	44	Pituitary/6/8/Rathke's cleft cyst /
89660	Female	36	Diabetes Insipidus? /Hypothyroidism/Pituitary/8/6
89669	Female	69	Acromegaly/Pituitary adenoma /Microadenoma /6/7/8/IGF-1
89682	Male	50	Adrenal /Microadenoma /Pituitary/6/8/Pituitary adenoma /Non-functioning pituitary adenoma(NFPA)
89720	Female	17	Hyperprolactinemia /Oligomenorrhea/Hirsutism /6/8/Pituitary adenoma/Microadenoma /Non-functioning pituitary adenoma
89984	Female	52	Pituitary/hypopitiutarism/Meningioma
